# Supplementary material for: The impact of national income and vaccine hesitancy on country-level COVID-19 vaccine uptake
Source: PLoS One. 2023 Nov 2;18(11):e0293184. doi: 10.1371/journal.pone.0293184 (PMC10621822; doi:10.1371/journal.pone.0293184)
Supplement: S1 Table — (XLSX) [file pone.0293184.s001.xlsx]

## Sheet: Sheet1
	Variable	Definition	Data Source	URL
	COVID-19 vaccinate uptake	% of the country population that has completed the primary vaccination series	Our World in Data. Mathieu et al [3]	https://ourworldindata.org/grapher/share-people-fully-vaccinated-covid
	per capita gross domestic product (GDP)	GDP per capita (current US$)	World Bank	https://data.worldbank.org/indicator/NY.GDP.PCAP.CD
	per capita gross domestic product (used to impute missing World Bank GDP values.)	GDP per capita (current US$).	International Monetary Fund	https://www.imf.org/external/datamapper/NGDPDPC@WEO/OEMDC/ADVEC/WEOWORLD
	population, and share of population aged 65+	country population, total and share of population aged 65 years and older	United Nations 2022 Revision of its World Population Prospects report	https://population.un.org/wpp/
	vaccine confidence	% of population that strongly degrees that vaccines are safe	de Figueiredo et al [29]	https://www.thelancet.com/journals/lancet/article/PIIS0140-6736(20)31558-0/fulltext
	mean years of schooling	average number of years of schooling for adult population aged 25+	United Nations Human Development Report 2023	https://hdr.undp.org/data-center/documentation-and-downloads
	expected years of schooling	the number of years a child of school entrance age is expected to spend in school, using current primary, secondary and tertiary age-specific enrollment rates	United Nations Human Development Report 2023	https://hdr.undp.org/data-center/documentation-and-downloads
	mean years of schooling (used to impute missing UNDP schooling values.)	forecast of average number of years of schooling for adult population aged 25-64	Projections of Educational Attainment by Country, Barro-Lee Data Set [34]	https://barrolee.github.io/BarroLeeDataSet/OUP/OUP_proj_MF1564_v1.dta
