# Supplementary material for: The impact of national income and vaccine hesitancy on country-level COVID-19 vaccine uptake
Source: PLoS One. 2023 Nov 2;18(11):e0293184. doi: 10.1371/journal.pone.0293184 (PMC10621822; doi:10.1371/journal.pone.0293184)
Supplement: S2 Table — (XLSX) [file pone.0293184.s002.xlsx]

## Sheet: Sheet1
country	% fully vaxed jun 30 2021	% fully vaxed dec 31 2021	% fully vaxed jun 30 2022	% fully vaxed dec 31 2022	per capita GDP	GDP quantile	population, 1000s	population quantile	% strongly disagrees that vaccines are safe	vaccine mistrust quantile	mean years of schooling among adults 25+	mean years of schooling quantile	expected years of schooling	expected years of schooling quantile	% of population aged 25+	% population 65+ quantile	geographic region
Afghanistan	0.46	9.17	12.31	26.252	516.867	lowest 20%	38972.2	2nd highest 20%	3.2	2nd highest 20%	2.85472	lowest 20%	10.2638	lowest 20%	2.41695	lowest 20%	South Asia
Albania	14.2	36.5543	43.9657	44.7371	5343.04	middle 20%	2866.85	lowest 20%	4.2	2nd highest 20%	11.2865	2nd highest 20%	14.448	middle 20%	15.8221	2nd highest 20%	Eastern Europe and Central Asia
Algeria	0	12.7111	14.43	14.43	3354.16	2nd lowest 20%	43451.7	2nd highest 20%	5.33	highest 20%	8.06928	2nd lowest 20%	14.6269	middle 20%	6.01747	middle 20%	Middle East and North Africa
Argentina	9.49	67.63	76.12	76.47	8496.43	2nd highest 20%	45036	2nd highest 20%	0.96	lowest 20%	11.1473	2nd highest 20%	17.8749	highest 20%	11.7275	2nd highest 20%	Latin America and the Caribbean
Armenia	0.691429	25.4686	35.4554	35.4811	4505.87	middle 20%	2805.61	lowest 20%	8.02	highest 20%	11.3303	2nd highest 20%	13.1168	middle 20%	12.4079	2nd highest 20%	Eastern Europe and Central Asia
Australia	6.24	75.4967	82.7	82.7	51722.1	highest 20%	25670.1	2nd highest 20%	1.94	2nd lowest 20%	12.7268	highest 20%	21.0546	highest 20%	16.2336	2nd highest 20%	East Asia and the Pacific
Austria	37.17	70.64	74.5071	74.73	48809.2	highest 20%	8907.78	2nd lowest 20%	6.22	highest 20%	12.2567	2nd highest 20%	16.008	2nd highest 20%	19.1494	highest 20%	USA, Canada and Western Europe
Azerbaijan	12.51	45.15	46.858	46.94	4229.91	middle 20%	10285	middle 20%	17.49	highest 20%	10.543	middle 20%	13.4969	middle 20%	6.47151	middle 20%	Eastern Europe and Central Asia
Bangladesh	2.5	29.4719	69.78	73.41	2233.31	2nd lowest 20%	167421	highest 20%	0.61	lowest 20%	7.37906	2nd lowest 20%	12.442	2nd lowest 20%	5.63296	middle 20%	South Asia
Belarus	5.84286	36.9371	66.3819	66.5567	6542.86	middle 20%	9633.74	2nd lowest 20%	5.32	highest 20%	12.1436	2nd highest 20%	15.17	2nd highest 20%	16.5527	2nd highest 20%	Eastern Europe and Central Asia
Belgium	35.17	75.78	78.57	78.65	45517.9	highest 20%	11561.7	middle 20%	3.72	2nd highest 20%	12.3757	highest 20%	19.6042	highest 20%	19.2076	highest 20%	USA, Canada and Western Europe
Benin	0.0728571	10.32	19.8796	20.54	1237.95	lowest 20%	12643.1	middle 20%	6.32	highest 20%	4.30479	lowest 20%	10.7667	2nd lowest 20%	3.08886	lowest 20%	Sub-Saharan Africa
Bolivia	5.77	37.58	49.27	50.4	3068.81	2nd lowest 20%	11936.2	middle 20%	3.37	2nd highest 20%	9.82775	middle 20%	14.947	2nd highest 20%	4.97841	2nd lowest 20%	Latin America and the Caribbean
Bosnia and Herzegovina	4.94	24.9176	26.17	26.17	6095.1	middle 20%	3318.41	lowest 20%	16.86	highest 20%	10.5363	middle 20%	13.8	middle 20%	17.7429	highest 20%	Eastern Europe and Central Asia
Botswana	3.645	39.31	51.6266	54.285	5875.07	middle 20%	2546.4	lowest 20%	5.02	highest 20%	10.34	middle 20%	12.2651	2nd lowest 20%	3.54836	2nd lowest 20%	Sub-Saharan Africa
Brazil	12.37	66.62	78.45	81.22	6923.7	middle 20%	213196	highest 20%	2.48	middle 20%	8.12881	2nd lowest 20%	15.5991	2nd highest 20%	9.29075	middle 20%	Latin America and the Caribbean
Bulgaria	11.88	28.24	30.4	30.59	10153.5	2nd highest 20%	6979.17	2nd lowest 20%	3.87	2nd highest 20%	11.4132	2nd highest 20%	13.8973	middle 20%	22.2651	highest 20%	Eastern Europe and Central Asia
Burkina Faso	0	3.09538	6.93048	15.0095	833.244	lowest 20%	21522.6	2nd highest 20%	5.14	highest 20%	2.11496	lowest 20%	9.1421	lowest 20%	2.56141	lowest 20%	Sub-Saharan Africa
Burundi	0	0.037619	0.112857	0.229286	216.827	lowest 20%	12220.2	middle 20%	2.6	middle 20%	3.12927	lowest 20%	10.7227	2nd lowest 20%	2.46672	lowest 20%	Sub-Saharan Africa
Cambodia	18.18	81.46	85.7938	87.1129	1577.91	2nd lowest 20%	16396.9	middle 20%	1.6	2nd lowest 20%	5.088	lowest 20%	11.4677	2nd lowest 20%	5.27259	middle 20%	East Asia and the Pacific
Cameroon	0.0842857	2.36353	4.37048	9.96643	1539.13	2nd lowest 20%	26491.1	2nd highest 20%	5.17	highest 20%	6.15131	2nd lowest 20%	13.1086	middle 20%	2.73698	lowest 20%	Sub-Saharan Africa
Canada	30.66	76.55	81.79	82.52	43349.7	highest 20%	37888.7	2nd highest 20%	3.47	2nd highest 20%	13.8344	highest 20%	16.3963	highest 20%	18.0184	highest 20%	USA, Canada and Western Europe
Chad	0	0.579429	13.4895	20.45	643.772	lowest 20%	16644.7	middle 20%	3.75	2nd highest 20%	2.57377	lowest 20%	8.03591	lowest 20%	2.03264	lowest 20%	Sub-Saharan Africa
Chile	55.04	84.41	89.68	90.27	13165.4	2nd highest 20%	19300.3	middle 20%	3.51	2nd highest 20%	10.935	2nd highest 20%	16.7313	highest 20%	12.3956	2nd highest 20%	Latin America and the Caribbean
China	0	84.81	88.43	89.446	10408.7	2nd highest 20%	1.42493e+06	highest 20%	1.85	2nd lowest 20%	7.60012	2nd lowest 20%	14.2361	middle 20%	12.5983	2nd highest 20%	East Asia and the Pacific
Colombia	13.29	54.6	69.8057	71.1471	5304.29	middle 20%	50930.7	highest 20%	2.59	middle 20%	8.86286	middle 20%	14.4427	middle 20%	8.47231	middle 20%	Latin America and the Caribbean
Comoros	4.93	29.41	41.7043	47.45	1519.59	2nd lowest 20%	806.166	lowest 20%	2.43	middle 20%	5.07865	lowest 20%	11.9243	2nd lowest 20%	4.33403	2nd lowest 20%	Sub-Saharan Africa
Congo	0	3.23847	10.9379	10.96	1838.45	2nd lowest 20%	5702.17	2nd lowest 20%	5.07	highest 20%	6.166	2nd lowest 20%	12.3308	2nd lowest 20%	2.64764	lowest 20%	Sub-Saharan Africa
Costa Rica	15.6914	68.1114	80.4217	82.9557	12179.3	2nd highest 20%	5123.11	2nd lowest 20%	1.61	2nd lowest 20%	8.80406	middle 20%	16.5458	highest 20%	10.2183	2nd highest 20%	Latin America and the Caribbean
Cote d'Ivoire	0	7.68	23.6968	41.9114	2349.07	2nd lowest 20%	26811.8	2nd highest 20%	5.79	highest 20%	5.19914	lowest 20%	10.6756	lowest 20%	2.40883	lowest 20%	Sub-Saharan Africa
Croatia	27.31	48.47	55.71	55.84	14236.5	2nd highest 20%	4096.87	lowest 20%	7.31	highest 20%	12.1911	2nd highest 20%	15.1121	2nd highest 20%	21.5709	highest 20%	Eastern Europe and Central Asia
Cyprus	38.69	68.345	72.0021	72.1016	28036	highest 20%	1237.54	lowest 20%	5.01	highest 20%	12.4402	highest 20%	15.6483	2nd highest 20%	14.1544	2nd highest 20%	Middle East and North Africa
Czechia	31.51	63.45	65.55	65.67	22992.9	2nd highest 20%	10531	middle 20%	1.93	2nd lowest 20%	12.8693	highest 20%	16.2197	2nd highest 20%	20.1649	highest 20%	Eastern Europe and Central Asia
Democratic Republic of Congo	0	0.122857	2.06333	7.65333	524.667	lowest 20%	92853.2	highest 20%	5.63	highest 20%	7.0187	2nd lowest 20%	9.81786	lowest 20%	3.00071	lowest 20%	Sub-Saharan Africa
Denmark	32.9671	76.94	80.3186	80.39	60915.4	highest 20%	5825.64	2nd lowest 20%	2.38	middle 20%	12.9605	highest 20%	18.7148	highest 20%	20.0469	highest 20%	USA, Canada and Western Europe
Dominican Republic	25.76	50.76	53.43	54.076	7167.92	2nd highest 20%	10999.7	middle 20%	1.45	lowest 20%	9.30686	middle 20%	14.4666	middle 20%	6.96498	middle 20%	Latin America and the Caribbean
Ecuador	8.07	70.5	77.88	78.9775	5645.2	middle 20%	17588.6	middle 20%	0.96	lowest 20%	8.81712	middle 20%	14.6242	middle 20%	7.54416	middle 20%	Latin America and the Caribbean
Egypt	0.73	19.8464	33.64	36.1281	3571.56	2nd lowest 20%	107465	highest 20%	0.78	lowest 20%	9.57303	middle 20%	13.7865	middle 20%	4.70871	2nd lowest 20%	Middle East and North Africa
El Salvador	17.89	65.626	68.1756	68.56	3961.73	middle 20%	6292.73	2nd lowest 20%	2.19	2nd lowest 20%	7.15093	2nd lowest 20%	12.6713	2nd lowest 20%	8.10377	middle 20%	Latin America and the Caribbean
Estonia	33.91	62.41	64.51	64.92	23595.2	2nd highest 20%	1329.44	lowest 20%	5.2	highest 20%	13.5484	highest 20%	15.929	2nd highest 20%	20.1812	highest 20%	Eastern Europe and Central Asia
Eswatini	0.888	25.115	28.4271	33.7859	3372.9	2nd lowest 20%	1180.66	lowest 20%	4.63	2nd highest 20%	5.596	2nd lowest 20%	13.7443	middle 20%	3.94772	2nd lowest 20%	Sub-Saharan Africa
Ethiopia	0	0	23.2843	30.1959	918.653	lowest 20%	117191	highest 20%	1.78	2nd lowest 20%	3.20152	lowest 20%	9.65107	lowest 20%	3.1301	lowest 20%	Sub-Saharan Africa
Fiji	4.83571	65.4747	68.3186	68.8975	4864.11	middle 20%	920.422	lowest 20%	2.29	middle 20%	10.9215	2nd highest 20%	14.7368	middle 20%	5.53925	middle 20%	East Asia and the Pacific
Finland	19.18	73.7916	78.2229	78.46	49169.7	highest 20%	5529.47	2nd lowest 20%	1.26	lowest 20%	12.8736	highest 20%	19.0519	highest 20%	22.4901	highest 20%	USA, Canada and Western Europe
France	31.27	73.21	78.13	78.38	39055.3	highest 20%	64480.1	highest 20%	8.09	highest 20%	11.6101	2nd highest 20%	15.8121	2nd highest 20%	21.0095	highest 20%	USA, Canada and Western Europe
Gabon	0.76	8.32471	10.7357	10.7749	6680.08	middle 20%	2292.57	lowest 20%	5.15	highest 20%	9.436	middle 20%	12.9773	2nd lowest 20%	3.90439	2nd lowest 20%	Sub-Saharan Africa
Gambia	0.44	9.475	13.1169	16.7971	704.03	lowest 20%	2573.99	lowest 20%	2.12	2nd lowest 20%	4.63749	lowest 20%	9.41863	lowest 20%	2.455	lowest 20%	Sub-Saharan Africa
Georgia	2.67	30.705	33.9457	34.08	4255.74	middle 20%	3765.91	lowest 20%	2.85	middle 20%	12.8222	highest 20%	15.5685	2nd highest 20%	14.5016	2nd highest 20%	Eastern Europe and Central Asia
Germany	37.56	70.96	76.04	76.23	46772.8	highest 20%	83329	highest 20%	4.01	2nd highest 20%	14.091	highest 20%	17.0101	highest 20%	21.9637	highest 20%	USA, Canada and Western Europe
Ghana	1.17333	7.63667	21.9157	28.4986	2176.58	2nd lowest 20%	32180.4	2nd highest 20%	2.25	middle 20%	8.32989	2nd lowest 20%	12.0478	2nd lowest 20%	3.40551	2nd lowest 20%	Sub-Saharan Africa
Greece	36.48	67.8	73.46	73.6	17658.9	2nd highest 20%	10512.2	middle 20%	4.35	2nd highest 20%	11.4085	2nd highest 20%	20.0288	highest 20%	22.1814	highest 20%	USA, Canada and Western Europe
Guatemala	0.9	26.27	35.51	39.3875	4609.9	middle 20%	17362.7	middle 20%	2.09	2nd lowest 20%	5.6813	2nd lowest 20%	10.5625	lowest 20%	4.85058	2nd lowest 20%	Latin America and the Caribbean
Guinea	1.24	6.68	18.3104	26.5741	1073.66	lowest 20%	13205.2	middle 20%	4.81	highest 20%	2.20213	lowest 20%	9.8053	lowest 20%	3.38681	2nd lowest 20%	Sub-Saharan Africa
Haiti	0	0.646667	1.36857	2.05857	1283.14	lowest 20%	11306.8	middle 20%	4.46	2nd highest 20%	5.554	lowest 20%	9.7	lowest 20%	4.43312	2nd lowest 20%	Latin America and the Caribbean
Honduras	0.56	41.2933	51.5371	55.24	2354.12	2nd lowest 20%	10121.8	middle 20%	1.5	2nd lowest 20%	7.08848	2nd lowest 20%	10.1328	lowest 20%	4.11719	2nd lowest 20%	Latin America and the Caribbean
Hong Kong	19.77	62.25	86.19	90.64	46109.2	highest 20%	7500.96	2nd lowest 20%	2.83	middle 20%	12.2262	2nd highest 20%	17.2782	highest 20%	18.7604	highest 20%	East Asia and the Pacific
Hungary	49.614	60.0133	62.19	62.28	16125.6	2nd highest 20%	9750.57	middle 20%	3.28	2nd highest 20%	12.2496	2nd highest 20%	15.0336	2nd highest 20%	20.0975	highest 20%	Eastern Europe and Central Asia
Iceland	51.54	76.15	77.82	77.82	58813.8	highest 20%	366.669	lowest 20%	3.13	middle 20%	13.7672	highest 20%	19.1631	highest 20%	14.5719	2nd highest 20%	USA, Canada and Western Europe
India	4.07	42.57	64.53	67.12	1913.22	2nd lowest 20%	1.39639e+06	highest 20%	1.32	lowest 20%	6.65511	2nd lowest 20%	11.8746	2nd lowest 20%	6.67232	middle 20%	South Asia
Indonesia	4.89	41.26	61.3129	62.6496	3895.62	middle 20%	271858	highest 20%	2.63	middle 20%	8.55651	2nd lowest 20%	13.7489	middle 20%	6.70952	middle 20%	East Asia and the Pacific
Iran	1.89071	58.335	65.485	66.0872	2746.42	2nd lowest 20%	87290.2	highest 20%	2.04	2nd lowest 20%	10.6365	middle 20%	14.6152	middle 20%	7.10766	middle 20%	Middle East and North Africa
Iraq	0.773333	12.855	17.1277	17.85	4251.34	middle 20%	42557	2nd highest 20%	3.36	2nd highest 20%	7.90559	2nd lowest 20%	12.0875	2nd lowest 20%	3.40286	2nd lowest 20%	Middle East and North Africa
Ireland	37.61	77.3	80.66	80.84	85420.2	highest 20%	4946.12	lowest 20%	3.43	2nd highest 20%	11.5822	2nd highest 20%	18.9452	highest 20%	14.5443	2nd highest 20%	USA, Canada and Western Europe
Israel	55.04	62.89	65.09	65.18	44846.8	highest 20%	8757.49	2nd lowest 20%	1.24	lowest 20%	13.3449	highest 20%	16.0509	2nd highest 20%	11.8057	2nd highest 20%	Middle East and North Africa
Italy	32.1	75.75	81.15	81.22	31918.7	highest 20%	59500.6	highest 20%	2.59	middle 20%	10.7401	middle 20%	16.2268	2nd highest 20%	23.3721	highest 20%	USA, Canada and Western Europe
Japan	14.79	80.44	82.6	83.22	39986.9	highest 20%	125245	highest 20%	3.53	2nd highest 20%	13.3661	highest 20%	15.2216	2nd highest 20%	29.5832	highest 20%	East Asia and the Pacific
Jordan	12.57	35.1055	40.2333	40.39	3987.65	middle 20%	10928.7	middle 20%	1.25	lowest 20%	10.4467	middle 20%	10.6466	lowest 20%	3.61248	2nd lowest 20%	Middle East and North Africa
Kazakhstan	10.31	43.9	47.98	54.7617	9121.64	2nd highest 20%	18979.2	middle 20%	8.82	highest 20%	12.3476	highest 20%	15.765	2nd highest 20%	7.84405	middle 20%	Eastern Europe and Central Asia
Kenya	0.69	7.745	17.2687	20.0871	1936.25	2nd lowest 20%	51985.8	highest 20%	3.31	2nd highest 20%	6.652	2nd lowest 20%	10.6986	lowest 20%	2.80308	lowest 20%	Sub-Saharan Africa
Kuwait	20.8113	75.425	77.82	78.326	24297.7	highest 20%	4360.44	lowest 20%	1.25	lowest 20%	7.32802	2nd lowest 20%	15.3244	2nd highest 20%	3.98391	2nd lowest 20%	Middle East and North Africa
Kyrgyzstan	1.23147	15.12	19.93	20.53	1182.52	lowest 20%	6424.87	2nd lowest 20%	3.9	2nd highest 20%	11.3741	2nd highest 20%	13.1953	middle 20%	4.26798	2nd lowest 20%	Eastern Europe and Central Asia
Laos	7.29667	47.8517	68.1088	69.36	2593.35	2nd lowest 20%	7319.4	2nd lowest 20%	1.26	lowest 20%	5.374	lowest 20%	10.1361	lowest 20%	4.27858	2nd lowest 20%	East Asia and the Pacific
Latvia	29.77	68.22	70.56	70.57	18207.1	2nd highest 20%	1897.05	lowest 20%	3.02	middle 20%	13.2527	highest 20%	16.2025	2nd highest 20%	21.4002	highest 20%	Eastern Europe and Central Asia
Lebanon	8.01	33.36	43.2731	43.98	5599.96	middle 20%	5662.92	2nd lowest 20%	1.21	lowest 20%	8.71864	middle 20%	11.2859	2nd lowest 20%	9.35007	middle 20%	Middle East and North Africa
Liberia	0.0524	17.28	42.2971	70.36	597.53	lowest 20%	5087.58	2nd lowest 20%	2.01	2nd lowest 20%	5.082	lowest 20%	10.4208	lowest 20%	3.37517	2nd lowest 20%	Sub-Saharan Africa
Libya	0	12.2043	17.505	18.1349	7034.66	middle 20%	6653.94	2nd lowest 20%	2.12	2nd lowest 20%	7.59999	2nd lowest 20%	12.8543	2nd lowest 20%	4.80501	2nd lowest 20%	Middle East and North Africa
Lithuania	38.3	66.62	68.24	68.36	20363.9	2nd highest 20%	2820.27	lowest 20%	2.9	middle 20%	13.4981	highest 20%	16.2851	highest 20%	20.42	highest 20%	Eastern Europe and Central Asia
Madagascar	0	2.46333	4.24286	6.92	462.404	lowest 20%	28225.2	2nd highest 20%	2.72	middle 20%	5.12047	lowest 20%	10.135	lowest 20%	3.2462	2nd lowest 20%	Sub-Saharan Africa
Malawi	0.214828	3.46	7.06041	16.3747	622.185	lowest 20%	19377.1	middle 20%	4.26	2nd highest 20%	4.4897	lowest 20%	12.679	2nd lowest 20%	2.789	lowest 20%	Sub-Saharan Africa
Malaysia	6.9	75.57	80.41	81.09	10160.8	2nd highest 20%	33200	2nd highest 20%	5.53	highest 20%	10.6451	middle 20%	13.343	middle 20%	7.01172	middle 20%	East Asia and the Pacific
Mali	0.215455	1.788	6.02143	12.05	822.906	lowest 20%	21224	2nd highest 20%	3.18	2nd highest 20%	2.31	lowest 20%	7.42304	lowest 20%	2.49587	lowest 20%	Sub-Saharan Africa
Malta	61.11	81.73	88.09	88.38	29197	highest 20%	515.358	lowest 20%	2.21	2nd lowest 20%	12.2103	2nd highest 20%	16.8386	highest 20%	18.8413	highest 20%	Middle East and North Africa
Mauritania	0.19	17.2933	28.1757	32.4614	1868.47	2nd lowest 20%	4498.6	lowest 20%	2.61	middle 20%	4.91881	lowest 20%	9.37616	lowest 20%	3.30474	2nd lowest 20%	Sub-Saharan Africa
Mauritius	19.1633	70.0723	73.4757	83.74	9005.46	2nd highest 20%	1297.83	lowest 20%	5.91	highest 20%	10.4279	middle 20%	15.1735	2nd highest 20%	11.7831	2nd highest 20%	Sub-Saharan Africa
Mexico	15.35	57.105	62.7	64.19	8655	2nd highest 20%	125998	highest 20%	2.88	middle 20%	9.22105	middle 20%	14.8644	2nd highest 20%	8.02124	middle 20%	Latin America and the Caribbean
Moldova	8.37	30.01	32.5565	32.8409	4376.24	middle 20%	3084.85	lowest 20%	3.02	middle 20%	11.8216	2nd highest 20%	14.433	middle 20%	13.3553	2nd highest 20%	Eastern Europe and Central Asia
Mongolia	51.38	63.66	64.02	64.02	4041.17	middle 20%	3294.34	lowest 20%	2.16	2nd lowest 20%	9.4237	middle 20%	14.9803	2nd highest 20%	4.26028	2nd lowest 20%	East Asia and the Pacific
Montenegro	22.06	43.51	45.24	45.43	7677.37	2nd highest 20%	629.047	lowest 20%	4.15	2nd highest 20%	12.1765	2nd highest 20%	15.0816	2nd highest 20%	15.9661	2nd highest 20%	Eastern Europe and Central Asia
Morocco	24.34	61.4567	62.57	62.78	3258.1	2nd lowest 20%	36688.8	2nd highest 20%	0.86	lowest 20%	5.916	2nd lowest 20%	14.1519	middle 20%	7.15128	middle 20%	Middle East and North Africa
Mozambique	0.388182	18.6343	37.9543	55.9662	454.062	lowest 20%	31178.2	2nd highest 20%	2.18	2nd lowest 20%	3.19764	lowest 20%	10.2192	lowest 20%	2.60013	lowest 20%	Sub-Saharan Africa
Myanmar	2.98234	28.5167	51.3728	59.5429	1477.45	2nd lowest 20%	53423.2	highest 20%	1.5	2nd lowest 20%	6.3768	2nd lowest 20%	10.9091	2nd lowest 20%	6.45415	middle 20%	East Asia and the Pacific
Namibia	0.97	13.2956	17.0914	20.5471	4252.04	middle 20%	2489.1	lowest 20%	3.14	middle 20%	7.19201	2nd lowest 20%	11.9272	2nd lowest 20%	4.03265	2nd lowest 20%	Sub-Saharan Africa
Nepal	2.47	34.212	66.458	78.8207	1139.19	lowest 20%	29348.6	2nd highest 20%	0.47	lowest 20%	5.12179	lowest 20%	12.8869	2nd lowest 20%	6.0398	middle 20%	South Asia
Netherlands	33.5371	67.08	68.0271	68.08	52162.6	highest 20%	17434.6	middle 20%	2.86	middle 20%	12.5816	highest 20%	18.6932	highest 20%	19.6471	highest 20%	USA, Canada and Western Europe
New Zealand	8.8	74.37	79.33	79.81	41760.6	highest 20%	5061.13	2nd lowest 20%	1.93	2nd lowest 20%	12.9447	highest 20%	20.2839	highest 20%	15.5784	2nd highest 20%	East Asia and the Pacific
Nicaragua	0	42.2444	79.2	85.525	1876.61	2nd lowest 20%	6755.9	2nd lowest 20%	1.44	lowest 20%	7.144	2nd lowest 20%	12.6414	2nd lowest 20%	5.05836	2nd lowest 20%	Latin America and the Caribbean
Niger	0.12	3.36628	10.4957	20.3316	564.822	lowest 20%	24333.6	2nd highest 20%	2.22	middle 20%	2.11672	lowest 20%	6.95711	lowest 20%	2.43561	lowest 20%	Sub-Saharan Africa
Nigeria	0.555714	2.05	10.391	28.7329	2074.61	2nd lowest 20%	208327	highest 20%	2.35	middle 20%	7.18107	2nd lowest 20%	10.1276	lowest 20%	3.00253	lowest 20%	Sub-Saharan Africa
North Macedonia	10.55	39.11	40	40.03	5965.45	middle 20%	2111.07	lowest 20%	10.26	highest 20%	10.2282	middle 20%	13.6244	middle 20%	14.5856	2nd highest 20%	Eastern Europe and Central Asia
Norway	29.01	72.31	74.5	74.61	68340	highest 20%	5379.84	2nd lowest 20%	2.14	2nd lowest 20%	13.0036	highest 20%	18.1852	highest 20%	17.7299	2nd highest 20%	USA, Canada and Western Europe
Pakistan	1.628	30.0875	53.73	55.71	1322.31	lowest 20%	227197	highest 20%	4.4	2nd highest 20%	4.53633	lowest 20%	8.65835	lowest 20%	4.17418	2nd lowest 20%	South Asia
Palestine	8.18439	28.95	33.7629	33.85	3233.57	2nd lowest 20%	5019.4	2nd lowest 20%	0.87	lowest 20%	9.93848	middle 20%	13.358	middle 20%	3.4323	2nd lowest 20%	Middle East and North Africa
Panama	12.0286	63.6886	70.7	71.7725	13293.3	2nd highest 20%	4294.4	lowest 20%	1.59	2nd lowest 20%	10.5406	middle 20%	13.0579	2nd lowest 20%	8.36376	middle 20%	Latin America and the Caribbean
Papua New Guinea	0	2.19933	2.74429	3.04333	2446.08	2nd lowest 20%	9749.64	2nd lowest 20%	3.57	2nd highest 20%	4.74	lowest 20%	10.3608	lowest 20%	3.03358	lowest 20%	East Asia and the Pacific
Paraguay	2.46	43.6578	50.9	52.096	5353.35	middle 20%	6618.7	2nd lowest 20%	1.3	lowest 20%	8.86184	middle 20%	12.988	2nd lowest 20%	6.16223	middle 20%	Latin America and the Caribbean
Peru	9.55	64.86	81.43	83.54	6063.63	middle 20%	33304.8	2nd highest 20%	1.54	2nd lowest 20%	9.88552	middle 20%	15.3877	2nd highest 20%	8.25253	middle 20%	Latin America and the Caribbean
Philippines	2.28	43.114	61.62	63.9729	3224.42	2nd lowest 20%	112191	highest 20%	1.27	lowest 20%	8.9691	middle 20%	13.1266	middle 20%	5.22219	middle 20%	East Asia and the Pacific
Poland	33.35	52.8	56.49	56.76	15816.8	2nd highest 20%	38428.4	2nd highest 20%	3.12	middle 20%	13.1648	highest 20%	16.0271	2nd highest 20%	18.374	highest 20%	Eastern Europe and Central Asia
Portugal	35.5057	83.1	86.3457	86.6314	22242.4	2nd highest 20%	10298.2	middle 20%	1.35	lowest 20%	9.57594	middle 20%	16.8712	highest 20%	22.2967	highest 20%	USA, Canada and Western Europe
Romania	23.07	39.76	41.28	41.28	13047.5	2nd highest 20%	19442	middle 20%	4	2nd highest 20%	11.2751	2nd highest 20%	14.2299	middle 20%	18.6859	highest 20%	Eastern Europe and Central Asia
Russia	11.98	46.14	51.604	54.54	10194.4	2nd highest 20%	145617	highest 20%	6.45	highest 20%	12.7743	highest 20%	15.7664	2nd highest 20%	15.3061	2nd highest 20%	Eastern Europe and Central Asia
Rwanda	1.796	40.619	62.9971	71.7576	773.821	lowest 20%	13146.4	middle 20%	1.28	lowest 20%	4.42529	lowest 20%	11.231	2nd lowest 20%	3.10211	lowest 20%	Sub-Saharan Africa
Saudi Arabia	4.36	63.67	67.4524	68.934	20398.1	2nd highest 20%	35997.1	2nd highest 20%	0.66	lowest 20%	11.3105	2nd highest 20%	16.1355	2nd highest 20%	2.39663	lowest 20%	Middle East and North Africa
Senegal	0.945714	5.52533	6.14661	8.238	1492.48	2nd lowest 20%	16436.1	middle 20%	4.71	highest 20%	2.93794	lowest 20%	8.96375	lowest 20%	3.17311	lowest 20%	Sub-Saharan Africa
Serbia	37.0167	46.8225	47.71	47.71	7733.8	2nd highest 20%	7358	2nd lowest 20%	7.14	highest 20%	11.3699	2nd highest 20%	14.4001	middle 20%	20.7446	highest 20%	Eastern Europe and Central Asia
Sierra Leone	0.210882	4.41304	22.0771	42.175	493.432	lowest 20%	8233.97	2nd lowest 20%	2.95	middle 20%	4.57608	lowest 20%	9.57339	lowest 20%	3.14716	lowest 20%	Sub-Saharan Africa
Singapore	37.13	83.1	90.03	90.74	61274	highest 20%	5909.87	2nd lowest 20%	1	lowest 20%	11.9249	2nd highest 20%	16.5243	highest 20%	13.1542	2nd highest 20%	East Asia and the Pacific
Slovakia	31.1429	43.8467	45.67	45.68	19551.6	2nd highest 20%	5456.68	2nd lowest 20%	3.54	2nd highest 20%	12.9114	highest 20%	14.513	middle 20%	16.8242	2nd highest 20%	Eastern Europe and Central Asia
Slovenia	32.48	56.09	57.65	57.66	25545.2	highest 20%	2117.64	lowest 20%	5.66	highest 20%	12.8037	highest 20%	17.6549	highest 20%	20.101	highest 20%	Eastern Europe and Central Asia
South Africa	1.88765	26.48	31.82	35.13	5741.64	middle 20%	58801.9	highest 20%	3.34	2nd highest 20%	11.3732	2nd highest 20%	13.6437	middle 20%	6.00053	middle 20%	Sub-Saharan Africa
South Korea	9.69	81.67	85.47	85.6	31721.3	highest 20%	51844.7	highest 20%	0.87	lowest 20%	12.5129	highest 20%	16.5217	highest 20%	15.8291	2nd highest 20%	East Asia and the Pacific
Spain	37.83	79.785	85.2943	85.62	26959.7	highest 20%	47363.8	2nd highest 20%	0.85	lowest 20%	10.6054	middle 20%	17.9169	highest 20%	19.6725	highest 20%	USA, Canada and Western Europe
Sri Lanka	4.56	63.41	66.6133	67.57	3852.39	middle 20%	21715.1	2nd highest 20%	0.78	lowest 20%	10.8273	2nd highest 20%	14.1399	middle 20%	10.803	2nd highest 20%	South Asia
Sweden	30.1586	68.9014	71.7357	71.9543	52837.9	highest 20%	10369	middle 20%	3.31	2nd highest 20%	12.6097	highest 20%	19.4185	highest 20%	20.0326	highest 20%	USA, Canada and Western Europe
Syria	0.035	3.88385	8.28667	10.117	537.211	lowest 20%	20772.6	2nd highest 20%	1.64	2nd lowest 20%	5.1	lowest 20%	9.16422	lowest 20%	4.55117	2nd lowest 20%	Middle East and North Africa
Taiwan	0.17	67.63	81.29	86.3464	28481.4	highest 20%	23821.5	2nd highest 20%	1.45	lowest 20%	12.8984	highest 20%	16.941	highest 20%	15.2039	2nd highest 20%	East Asia and the Pacific
Tajikistan	0.186	30.19	50.7721	51.95	852.33	lowest 20%	9543.21	2nd lowest 20%	1.34	lowest 20%	11.3334	2nd highest 20%	11.653	2nd lowest 20%	3.23619	lowest 20%	Eastern Europe and Central Asia
Tanzania	0	2.5525	10.3314	45.7729	1104.16	lowest 20%	61704.5	highest 20%	2.31	middle 20%	6.3729	2nd lowest 20%	9.22149	lowest 20%	3.12768	lowest 20%	Sub-Saharan Africa
Thailand	3.93	64.6	73.78	74.6	7001.79	middle 20%	71475.6	highest 20%	0.46	lowest 20%	8.69712	middle 20%	15.8822	2nd highest 20%	13.8504	2nd highest 20%	East Asia and the Pacific
Togo	1.28564	11.54	15.2348	16.45	875.245	lowest 20%	8442.58	2nd lowest 20%	7.38	highest 20%	5.01681	lowest 20%	12.9505	2nd lowest 20%	3.05815	lowest 20%	Sub-Saharan Africa
Tunisia	4.48	47.93	51.606	51.7714	3497.73	2nd lowest 20%	12161.7	middle 20%	1.51	2nd lowest 20%	7.4316	2nd lowest 20%	15.4254	2nd highest 20%	8.57849	middle 20%	Middle East and North Africa
Turkey	17.83	60.47	62.21	62.31	8561.06	2nd highest 20%	84135.4	highest 20%	2.44	middle 20%	8.63314	2nd lowest 20%	18.3382	highest 20%	8.1821	middle 20%	Eastern Europe and Central Asia
Turkmenistan	15.134	37.5066	47.7611	51.4904	7297.18	2nd highest 20%	6250.44	2nd lowest 20%	2.83	middle 20%	11.2614	2nd highest 20%	13.2104	middle 20%	4.71578	2nd lowest 20%	Eastern Europe and Central Asia
Uganda	0.220227	3.42524	23.8929	27.4702	846.881	lowest 20%	44404.6	2nd highest 20%	2.21	2nd lowest 20%	5.73094	2nd lowest 20%	10.1499	lowest 20%	1.66482	lowest 20%	Sub-Saharan Africa
Ukraine	1.79	34.65	38.17	38.17	3751.74	middle 20%	43909.7	2nd highest 20%	7.63	highest 20%	11.1314	2nd highest 20%	14.9566	2nd highest 20%	17.1901	2nd highest 20%	Eastern Europe and Central Asia
United Arab Emirates	65.3125	96.401	100	100	37629.2	highest 20%	9287.29	2nd lowest 20%	1.8	2nd lowest 20%	12.694	highest 20%	15.7177	2nd highest 20%	1.65398	lowest 20%	Middle East and North Africa
United Kingdom	48.95	70.26	74.34	75.19	40318.4	highest 20%	67059.5	highest 20%	2.34	middle 20%	13.4061	highest 20%	17.3097	highest 20%	18.7225	highest 20%	USA, Canada and Western Europe
United States	49.34	63.36	67.32	69.15	63528.6	highest 20%	335942	highest 20%	3.32	2nd highest 20%	13.6834	highest 20%	16.281	highest 20%	16.2234	2nd highest 20%	USA, Canada and Western Europe
Uruguay	49.11	78.32	84.44	84.68	15650.5	2nd highest 20%	3429.09	lowest 20%	2.05	2nd lowest 20%	8.98255	middle 20%	16.8326	highest 20%	15.3382	2nd highest 20%	Latin America and the Caribbean
Uzbekistan	2.92571	32.9829	45.1529	51.4686	1759.31	2nd lowest 20%	33526.7	2nd highest 20%	1.58	2nd lowest 20%	11.8956	2nd highest 20%	12.4771	2nd lowest 20%	4.86753	2nd lowest 20%	Eastern Europe and Central Asia
Venezuela	0.79	43.4467	51.4582	52.88	1546.36	2nd lowest 20%	28490.5	2nd highest 20%	2.03	2nd lowest 20%	11.1073	2nd highest 20%	12.8161	2nd lowest 20%	7.99434	middle 20%	Latin America and the Caribbean
Vietnam	0.2	69.9557	81.5106	87.38	3586.35	2nd lowest 20%	96648.7	highest 20%	0.96	lowest 20%	8.37028	2nd lowest 20%	12.9519	2nd lowest 20%	8.42741	middle 20%	East Asia and the Pacific
Yemen	0	0.827013	1.33467	2.25812	583.876	lowest 20%	32284	2nd highest 20%	1.29	lowest 20%	3.2	lowest 20%	9.09871	lowest 20%	2.71838	lowest 20%	Middle East and North Africa
Zambia	0.06	6.08	22.62	42.938	956.832	lowest 20%	18927.7	middle 20%	4.01	2nd highest 20%	7.18709	2nd lowest 20%	10.9288	2nd lowest 20%	1.72986	lowest 20%	Sub-Saharan Africa
Zimbabwe	3.4	19.21	28.235	29.11	1372.7	lowest 20%	15669.7	middle 20%	2.43	middle 20%	8.71091	middle 20%	12.111	2nd lowest 20%	3.37626	2nd lowest 20%	Sub-Saharan Africa
