# Supplementary material for: The impact of national income and vaccine hesitancy on country-level COVID-19 vaccine uptake
Source: PLoS One. 2023 Nov 2;18(11):e0293184. doi: 10.1371/journal.pone.0293184 (PMC10621822; doi:10.1371/journal.pone.0293184)
Supplement: S3 Table — (XLSX) [file pone.0293184.s003.xlsx]

## Sheet: Sheet1
				Table 2 Estimated parameters, standard errors, and t-statistics and p-values for restriction that parameter equals zero							Table 3 Estimated parameters, standard errors, and t-statistics and p-values for restriction that parameter equals zero							Table 4 Estimated parameters, standard errors, and t-statistics and p-values for restriction that parameter equals zero							Table 5 Estimated parameters, standard errors, and t-statistics and p-values for restriction that parameter equals zero							Table 6 Estimated parameters, and p-values for restriction that parameter equals zero
				for regression model of percentage of population that completed primary COVID-19 vaccinations							for regression model of percentage of population that completed primary COVID-19 vaccinations							for regression model of percentage of population that completed primary COVID-19 vaccinations							for regression model of percentage of population that completed primary COVID-19 vaccinations							for regression model of percentage of population that completed primary COVID-19 vaccinations
				as of June 30, 2021, Dec. 31, 2021, June 30, 2022, and Dec. 31, 2022, respectively.							as of June 30, 2021, Dec. 31, 2021, June 30, 2022, and Dec. 31, 2022, respectively.							as of June 30, 2021, Dec. 31, 2021, June 30, 2022, and Dec. 31, 2022, respectively.							as of Dec. 31, 2021 and Dec. 31, 2022, respectively.							as of Dec. 31, 2021 and Dec. 31, 2022, respectively.
				Heteroskedasticity-robust covariance matrix estimator used to obtain standard errors.							Heteroskedasticity-robust covariance matrix estimator used to obtain standard errors.							Heteroskedasticity-robust covariance matrix estimator used to obtain standard errors.							Model estimated separately for countries in top and bottom 50% of per capita GDP							Model estimated separately for countries in top and bottom 50% of per capita GDP
											Population size, mean years of schooling and share of population aged 65+ removed from model							Population size, mean years of schooling and share of population aged 65+ removed from model							Heteroskedasticity-robust covariance matrix estimator used to obtain standard errors.							Wild bootstrap procedure used to obtain p-values
																		Expected years of schooling of child of school entry age included in model.
																										% of population that completed primary COVID-19 vaccinations at:							% of population that completed primary COVID-19 vaccinations at:
					% of population that completed primary COVID-19 vaccinations at:							% of population that completed primary COVID-19 vaccinations at:							% of population that completed primary COVID-19 vaccinations at:							Dec. 31, 2021	Dec. 31, 2021	Dec. 31, 2022	Dec. 31, 2022				Dec. 31, 2021	Dec. 31, 2021	Dec. 31, 2022	Dec. 31, 2022
				Variable	June 30, 2021	Dec. 31, 2021	June 30, 2022	Dec. 31, 2022			Variable	June 30, 2021	Dec. 31, 2021	June 30, 2022	Dec. 31, 2022			Variable	June 30, 2021	Dec. 31, 2021	June 30, 2022	Dec. 31, 2022				Country per capita GDP							Country per capita GDP
																									Variable	Bottom 50%	Top 50%	Bottom 50%	Top 50%			Variable	Bottom 50%	Top 50%	Bottom 50%	Top 50%
				quantiles of per capita GDP					legend		quantiles of per capita GDP					legend		quantiles of per capita GDP					legend
				2nd lowest 20%	3.35	7.362	6.585	4.159	estimated parameter		2nd lowest 20%	2.85	11.54	12.25	10.15	estimated parameter		2nd lowest 20%	2.09	5.95	6.5	5.28	estimated parameter		log GDP per capita					legend		log GDP per capita					legend
					2.3	4.02	5	6.13	estimated standard error			1.35	3.62	4.42	4.86	estimated standard error			1.43	3.01	3.97	4.69	estimated standard error			5.56	9.23	4.75	6.8	estimated parameter			5.56	9.23	4.75	6.8	estimated parameter
					1.46	1.83	1.32	0.68	t-statistic			2.11	3.18	2.77	2.09	t-statistic			1.46	1.98	1.64	1.13	t-statistic			2.23	2.95	3.89	2.93	estimated standard error
					0.147	0.07	0.19	0.499	p-value			0.037	0.002	0.006	0.038	p-value			0.147	0.05	0.104	0.262	p-value			2.5	3.13	1.22	2.32	t-statistic
				middle 20%	3.706	12.206	8.054	4.393	estimated parameter		middle 20%	6.17	22.12	18.92	14.98	estimated parameter		middle 20%	4.33	12.15	8.77	6.08	estimated parameter			0.015	0.003	0.227	0.024	p-value			0.022	0.002	0.2583	0.029	p-value
					3.71	5.7	6.57	7.43	estimated standard error			2.5	4.37	5.31	5.73	estimated standard error			2.21	4	4.93	5.48	estimated standard error		log % that distrusts vaccine safety							log % that distrusts vaccine safety
					1	2.14	1.23	0.59	t-statistic			2.47	5.06	3.56	2.61	t-statistic			1.96	3.04	1.78	1.11	t-statistic			-8.81	-1.82	-17.58	-1.43	estimated parameter			-8.81	-1.82	-17.58	-1.43	estimated parameter
					0.32	0.034	0.223	0.556	p-value			0.015	<0.001	0.001	0.01	p-value			0.052	0.003	0.077	0.269	p-value			3.41	2.26	4.08	2.23	estimated standard error
				2nd highest 20%	17.137	31.281	24.801	22.145	estimated parameter		2nd highest 20%	21.48	42.08	36.05	32.97	estimated parameter		2nd highest 20%	16.94	26.83	20.35	18.59	estimated parameter			-2.58	-0.81	-4.31	-0.64	t-statistic
					4.53	6.25	7.13	7.83	estimated standard error			3.18	4.67	5.65	6.16	estimated standard error			3.76	4.3	5.34	5.91	estimated standard error			0.012	0.424	<0.001	0.524	p-value			0.012	0.4214	<0.001	0.5485	p-value
					3.78	5	3.48	2.83	t-statistic			6.76	9.02	6.38	5.35	t-statistic			4.51	6.24	3.81	3.15	t-statistic		log expected years of schooling for child of school entry age							log expected years of schooling for child of school entry age
					<0.001	<0.001	0.001	0.006	p-value			<0.001	<0.001	<0.001	<0.001	p-value			<0.001	<0.001	<0.001	0.002	p-value			37.11	39.14	31.73	44.51	estimated parameter			37.11	39.14	31.73	44.51	estimated parameter
				highest 20%	22.111	38.287	34.373	31.87	estimated parameter		highest 20%	27.27	48.03	44.52	41.4	estimated parameter		highest 20%	20.8	30.13	25.58	24.01	estimated parameter			10.26	14.33	13.7	15.67	estimated standard error
					6.37	8.3	8.84	9.54	estimated standard error			5.18	5.49	6.3	6.65	estimated standard error			6.83	5.46	6.34	6.8	estimated standard error			3.62	2.73	2.32	2.84	t-statistic
					3.47	4.61	3.89	3.34	t-statistic			5.26	8.75	7.07	6.22	t-statistic			3.05	5.52	4.03	3.53	t-statistic			0.001	0.008	0.024	0.006	p-value			0.001	0.01	0.024	0.007	p-value
					0.001	<0.001	<0.001	0.001	p-value			<0.001	<0.001	<0.001	<0.001	p-value			0.003	<0.001	<0.001	0.001	p-value
																									Geographic region indicators (reference: East Asia and Pacific)							Geographic region indicators (reference: East Asia and Pacific)
				quantiles of population size																					Eastern Europe and Central Asia	-14.34	-14.34	-11.82	-20.58	estimated parameter		Eastern Europe and Central Asia	-14.34	-14.34	-11.82	-20.58	estimated parameter
				2nd lowest 20%	-4.497	-8.172	-4.322	-3.089	estimated parameter																	8.08	7.24	8.57	5.91	estimated standard error
					3.83	3.21	3.93	4.47	estimated standard error																	-1.78	-1.98	-1.38	-3.48	t-statistic
					-1.17	-2.55	-1.1	-0.69	t-statistic																	0.08	0.052	0.172	0.001	p-value			0.1241	0.1471	0.2052	0.009	p-value
					0.243	0.012	0.273	0.491	p-value																Latin America and the Caribbean	-6.81	3.44	-4.12	1.26	estimated parameter		Latin America and the Caribbean	-6.81	3.44	-4.12	1.26	estimated parameter
				middle 20%	-2.734	-1.835	-1.525	-1.351	estimated parameter																	8.35	6.72	8.71	5.81	estimated standard error
					3.64	3.58	4.04	4.39	estimated standard error																	-0.82	0.51	-0.47	0.22	t-statistic
					-0.75	-0.51	-0.38	-0.31	t-statistic																	0.418	0.611	0.638	0.829	p-value			0.4525	0.6216	0.6617	0.8448	p-value
					0.454	0.609	0.706	0.759	p-value																Middle East and North Africa	-21.58	-6.56	-31.02	-10.92	estimated parameter		Middle East and North Africa	-21.58	-6.56	-31.02	-10.92	estimated parameter
				2nd highest 20%	-9.587	-7.909	-7.191	-5.836	estimated parameter																	8.38	7.91	7.74	7.19	estimated standard error
					3.31	2.95	3.42	3.95	estimated standard error																	-2.58	-0.83	-4.01	-1.52	t-statistic
					-2.9	-2.68	-2.1	-1.48	t-statistic																	0.012	0.41	<0.001	0.134	p-value			0.018	0.4384	0.002	0.1532	p-value
					0.005	0.008	0.038	0.142	p-value																South Asia	-11.41		-2.16		estimated parameter		South Asia	-11.41		-2.16		estimated parameter
				highest 20%	-7.017	-6.088	-1.772	-0.227	estimated parameter																	9.1		8.93		estimated standard error
					3.55	3.33	3.63	3.94	estimated standard error																	-1.25		-0.24		t-statistic
					-1.98	-1.83	-0.49	-0.06	t-statistic																	0.214		0.81		p-value			0.2352		0.8308		p-value
					0.05	0.07	0.626	0.954	p-value																Sub-Saharan Africa	-22.87	-16.34	-14.53	-18.45	estimated parameter		Sub-Saharan Africa	-22.87	-16.34	-14.53	-18.45	estimated parameter
																										8.86	13.66	9.09	14.86	estimated standard error
				quantiles of distrust of vaccine safety							quantiles of distrust of vaccine safety							quantiles of distrust of vaccine safety								-2.58	-1.2	-1.6	-1.24	t-statistic
				2nd lowest 20%	4.483	0.285	-1.473	-0.827	estimated parameter		2nd lowest 20%	4.23	0.34	-1.66	-1.02	estimated parameter		2nd lowest	4.19	2.02	-0.06	0.17	estimated parameter			0.012	0.236	0.115	0.219	p-value			0.011	0.3293	0.1662	0.3293	p-value
					3.94	4.41	5	5.18	estimated standard error			3.96	4.36	4.66	4.79	estimated standard error			4	3.86	4.18	4.39	estimated standard error		USA, Canada and Western Europe		-8.35		-12.97	estimated parameter		USA, Canada and Western Europe		-8.35		-12.97	estimated parameter
					1.14	0.06	-0.29	-0.16	t-statistic			1.07	0.08	-0.36	-0.21	t-statistic			1.05	0.52	-0.02	0.04	t-statistic				5.6		4.8	estimated standard error
					0.258	0.948	0.769	0.874	p-value			0.288	0.937	0.723	0.832	p-value			0.297	0.601	0.988	0.969	p-value				-1.49		-2.7	t-statistic
				middle 20%	3.878	-8.693	-13.143	-12.654	estimated parameter		middle 20%	3.24	-8.31	-12.3	-11.77	estimated parameter		middle	2.86	-8.73	-12.48	-12.34	estimated parameter				0.141		0.009	p-value				0.1932		0.017	p-value
					2.88	4.05	4.93	5.31	estimated standard error			2.57	3.93	4.59	4.74	estimated standard error			2.8	3.51	4.09	4.42	estimated standard error
					1.35	-2.15	-2.67	-2.38	t-statistic			1.26	-2.12	-2.68	-2.48	t-statistic			1.02	-2.49	-3.05	-2.79	t-statistic		constant	-83.3	-127.92	-44.65	108.99	estimated parameter
					0.181	0.034	0.009	0.019	p-value			0.209	0.036	0.008	0.014	p-value			0.308	0.014	0.003	0.006	p-value			27.09	50.49	32.77	49.37	estimated standard error
				2nd highest 20%	3.043	-12.945	-19.183	-19.735	estimated parameter		2nd highest 20%	3.45	-12.78	-19.05	-19.83	estimated parameter		2nd highest	3.49	-12.45	-18.19	-19.38	estimated parameter			-3.07	-2.53	-1.36	-2.21	t-statistic
					2.77	4.01	5.08	5.23	estimated standard error			2.89	4.15	5.06	5.09	estimated standard error			3.05	3.53	4.3	4.47	estimated standard error			0.003	0.014	0.178	0.031	p-value
					1.1	-3.23	-3.77	-3.77	t-statistic			1.19	-3.08	-3.77	-3.9	t-statistic			1.15	-3.53	-4.23	-4.33	t-statistic
					0.274	0.002	<0.001	<0.001	p-value			0.234	0.003	<0.001	<0.001	p-value			0.253	0.001	<0.001	<0.001	p-value		number of observations	73	72	73	72			number of observations	73	72	73	72
				highest 20%	0.068	-11.226	-16.182	-17.355	estimated parameter		highest 20%	0.64	-10.04	-15.48	-16.74	estimated parameter		highest	0.38	-10.96	-16.1	-17.82	estimated parameter		adjusted R squared	0.63	0.6	0.53	0.57			adjusted R squared	0.63	0.6	0.53	0.57
					2.62	3.99	5.01	5.26	estimated standard error			2.72	3.86	4.75	4.87	estimated standard error			3.09	3.75	4.51	4.79	estimated standard error
					0.03	-2.81	-3.23	-3.3	t-statistic			0.23	-2.6	-3.26	-3.44	t-statistic			0.12	-2.92	-3.57	-3.73	t-statistic
					0.979	0.006	0.002	0.001	p-value			0.815	0.01	0.001	0.001	p-value			0.903	0.004	0.001	<0.001	p-value
				quantiles of mean years of schooling of those 25+														quantiles of expected years of schooling
				2nd lowest 20%	-2.171	-0.071	0.558	2.03	estimated parameter									2nd lowest	1.01	10.76	12.97	10.18	estimated parameter
					2.29	3.9	4.63	5.95	estimated standard error										1.54	3.3	4.08	4.75	estimated standard error
					-0.95	-0.02	0.12	0.34	t-statistic										0.65	3.26	3.18	2.14	t-statistic
					0.345	0.986	0.904	0.734	p-value										0.514	0.001	0.002	0.034	p-value
				middle 20%	1.43	4.506	4.06	4.223	estimated parameter									middle	2.26	18.82	17.93	15.35	estimated parameter
					3.84	5.02	5.61	6.47	estimated standard error										2.62	4.56	5.47	5.76	estimated standard error
					0.37	0.9	0.72	0.65	t-statistic										0.86	4.13	3.28	2.66	t-statistic
					0.711	0.371	0.471	0.515	p-value										0.39	<0.001	0.001	0.009	p-value
				2nd highest 20%	1.247	6.901	8.597	8.454	estimated parameter									2nd highest	7.7	27.61	29.15	27.07	estimated parameter
					3.93	5.11	5.76	6.45	estimated standard error										4.8	4.27	5.43	5.88	estimated standard error
					0.32	1.35	1.49	1.31	t-statistic										1.6	6.46	5.37	4.6	t-statistic
					0.752	0.179	0.139	0.192	p-value										0.111	<0.001	<0.001	<0.001	p-value
				highest 20%	0.315	5.505	4.657	4.488	estimated parameter									highest	7.93	24.22	25.45	22.45	estimated parameter
					4.95	5.89	6.37	7.03	estimated standard error										6.03	5.34	6.22	6.55	estimated standard error
					0.06	0.93	0.73	0.64	t-statistic										1.31	4.54	4.09	3.43	t-statistic
					0.949	0.352	0.466	0.524	p-value										0.191	<0.001	<0.001	0.001	p-value
				quantiles of age 65+ share of population
				2nd lowest 20%	-4.386	1.142	4.716	3.901	estimated parameter
					3.23	4.53	5.65	6.56	estimated standard error
					-1.36	0.25	0.84	0.59	t-statistic
					0.178	0.802	0.405	0.553	p-value
				middle 20%	-1.321	13.659	16.755	16.187	estimated parameter
					5.85	6.27	6.96	7.63	estimated standard error
					-0.23	2.18	2.41	2.12	t-statistic
					0.822	0.031	0.018	0.036	p-value
				2nd highest 20%	-0.017	9.349	11.698	11.198	estimated parameter
					8.1	7.78	8.74	9.16	estimated standard error
					<0.001	1.2	1.34	1.22	t-statistic
					0.998	0.232	0.183	0.224	p-value
				highest 20%	4.332	9.561	12.844	11.949	estimated parameter
					8.01	8.17	8.99	9.34	estimated standard error
					0.54	1.17	1.43	1.28	t-statistic
					0.59	0.244	0.156	0.203	p-value
				geographic region indicators (reference: East Asia + Pacific)							geographic region indicators (reference: East Asia + Pacific)							geographic region indicators (reference: East Asia + Pacific)
				Eastern Europe and Central Asia	3.01	-17.521	-16.549	-15.818	estimated parameter		Eastern Europe and Central Asia	7.3	-15.27	-14.96	-15.14	estimated parameter		Eastern Europe and Central Asia	6.71	-18.09	-17.97	-17.91	estimated parameter
					5.57	4.78	4.75	5.02	estimated standard error			4.67	4.69	4.98	5.07	estimated standard error			4.54	4.43	4.7	4.96	estimated standard error
					0.54	-3.67	-3.48	-3.15	t-statistic			1.56	-3.25	-3.01	-2.99	t-statistic			1.48	-4.08	-3.82	-3.61	t-statistic
					0.59	<0.001	0.001	0.002	p-value			0.121	0.001	0.003	0.003	p-value			0.142	<0.001	<0.001	<0.001	p-value
				Latin America and the Caribbean	5.532	-5.235	-3.173	-3	estimated parameter		Latin America and the Caribbean	6	-4.29	-2.98	-3.12	estimated parameter		Latin America and the Caribbean	5.57	-4.18	-3.4	-3.58	estimated parameter
					5.66	5.13	5.76	5.97	estimated standard error			5.29	5.28	5.66	5.85	estimated standard error			5.09	5.04	5.39	5.68	estimated standard error
					0.98	-1.02	-0.55	-0.5	t-statistic			1.13	-0.81	-0.53	-0.53	t-statistic			1.09	-0.83	-0.63	-0.63	t-statistic
					0.33	0.31	0.583	0.616	p-value			0.259	0.418	0.6	0.595	p-value			0.276	0.409	0.529	0.53	p-value
				Middle East and North Africa	11.283	-12.234	-17.322	-18.723	estimated parameter		Middle East and North Africa	10.51	-15.09	-21.17	-22.66	estimated parameter		Middle East and North Africa	10.36	-16.19	-22.29	-24	estimated parameter
					6.25	5.07	5.06	5.14	estimated standard error			5.5	5.69	5.48	5.49	estimated standard error			5.51	5.27	5.24	5.29	estimated standard error
					1.81	-2.41	-3.42	-3.64	t-statistic			1.91	-2.65	-3.86	-4.13	t-statistic			1.88	-3.07	-4.26	-4.54	t-statistic
					0.074	0.017	0.001	<0.001	p-value			0.058	0.009	<0.001	<0.001	p-value			0.062	0.003	<0.001	<0.001	p-value
				South Asia	7.55	-4.798	4.231	6.807	estimated parameter		South Asia	5.74	-3.91	5.08	7.93	estimated parameter		South Asia	6.31	-1.97	6.28	9.18	estimated parameter
					4.22	7.53	7.24	7.25	estimated standard error			4.05	6.48	7.56	7.32	estimated standard error			3.89	6.52	7.52	7.34	estimated standard error
					1.79	-0.64	0.58	0.94	t-statistic			1.42	-0.6	0.67	1.08	t-statistic			1.62	-0.3	0.83	1.25	t-statistic
					0.076	0.526	0.56	0.349	p-value			0.159	0.547	0.503	0.281	p-value			0.107	0.763	0.405	0.213	p-value
				Sub-Saharan Africa	1.095	-17.47	-14.805	-9.732	estimated parameter		Sub-Saharan Africa	2.98	-22.01	-21.92	-17.02	estimated parameter		Sub-Saharan Africa	3.86	-17.97	-18.51	-13.75	estimated parameter
					5.93	5.55	6.48	7.24	estimated standard error			4.16	6	6.45	6.8	estimated standard error			3.88	5.91	6.33	6.83	estimated standard error
					0.18	-3.15	-2.28	-1.34	t-statistic			0.72	-3.67	-3.4	-2.5	t-statistic			1	-3.04	-2.93	-2.01	t-statistic
					0.854	0.002	0.024	0.182	p-value			0.474	<0.001	0.001	0.014	p-value			0.321	0.003	0.004	0.046	p-value
				USA, Canada and Western Europe	9.987	-2.519	-4.486	-4.981	estimated parameter		USA, Canada and Western Europe	12.97	-1.15	-3.42	-4.4	estimated parameter		USA, Canada and Western Europe	12.36	-1.28	-3.86	-4.57	estimated parameter
					5.09	4	3.88	4.22	estimated standard error			4.67	4.13	4.39	4.57	estimated standard error			4.95	3.9	4.12	4.4	estimated standard error
					1.96	-0.63	-1.16	-1.18	t-statistic			2.78	-0.28	-0.78	-0.96	t-statistic			2.5	-0.33	-0.94	-1.04	t-statistic
					0.052	0.53	0.25	0.24	p-value			0.006	0.782	0.437	0.337	p-value			0.014	0.743	0.351	0.301	p-value
				constant	2.528	36.739	45.945	49.47	estimated parameter		constant	-6.26	35.46	49.61	54.28	estimated parameter		constant	-7.16	28.42	42.25	48.33	estimated parameter
					7.56	7.41	9.08	9.75	estimated standard error			4.28	5.87	6.58	6.92	estimated standard error			4.38	5.71	6.76	7.27	estimated standard error
					0.33	4.96	5.06	5.08	t-statistic			-1.46	6.04	7.53	7.85	t-statistic			-1.63	4.97	6.25	6.64	t-statistic
					0.739	<0.001	<0.001	<0.001	p-value			0.146	<0.001	<0.001	<0.001	p-value			0.105	<0.001	<0.001	<0.001	p-value
				number of observations	145	145	145	145			number of observations	145	145	145	145			number of observations	145	145	145	145
				adjusted R squared	0.621	0.81	0.746	0.664			adjusted R squared	0.6	0.79	0.73	0.65			adjusted R squared	0.6	0.83	0.78	0.7
											-
